# Supplementary material for: Comparison of Two Electronic Physical Performance Batteries by Measurement Time and Sarcopenia Classification
Source: Sensors (Basel). 2021 Jul 29;21(15):5147. doi: 10.3390/s21155147 (PMC8347973; doi:10.3390/s21155147)
Supplement: Supplementary file 1 [file sensors-21-05147-s001.zip]

Archive with 1 entries (1 files):
- sensors-1267136-SI.pdf
